# Supplementary material for: Carbon Dot-Mediated Photodynamic Treatment Improves the Quality Attributes of Post-Harvest Goji Berries (Lycium barbarum L.) via Regulating the Antioxidant System
Source: Foods. 2024 Mar 21;13(6):955. doi: 10.3390/foods13060955 (PMC10970019; doi:10.3390/foods13060955)
Supplement: Supplementary file 1 [file foods-13-00955-s001.zip]

Archive with 1 entries (1 files):
- foods-2915479-supplementary.pdf
